# Supplementary material for: Mitochondrial Uncoupling: A Key Controller of Biological Processes in Physiology and Diseases
Source: Cells. 2019 Jul 30;8(8):795. doi: 10.3390/cells8080795 (PMC6721602; doi:10.3390/cells8080795)
Supplement: Supplementary File 1 [file cells-08-00795-s001.zip]

Archive with 5 entries (4 files):
- FINAL track changes.docx
- __MACOSX/
- __MACOSX/._FINAL track changes.docx
- Rebuttal letter.docx
- __MACOSX/._Rebuttal letter.docx
